# Supplementary material for: Automation of Lung Ultrasound Interpretation via Deep Learning for the Classification of Normal versus Abnormal Lung Parenchyma: A Multicenter Study
Source: Diagnostics (Basel). 2021 Nov 4;11(11):2049. doi: 10.3390/diagnostics11112049 (PMC8621216; doi:10.3390/diagnostics11112049)
Supplement: Supplementary file 1 [file diagnostics-11-02049-s001.zip]

Archive with 7 entries (6 files):
- diagnostics-1442554  Supplementary Materials/diagnostics-1442554 Supplemenatry Materials.pdf
- diagnostics-1442554  Supplementary Materials/Videos/
- diagnostics-1442554  Supplementary Materials/Videos/Video S1 - A lines.mp4
- diagnostics-1442554  Supplementary Materials/Videos/Video S2 - less than 3 B lines.mp4
- diagnostics-1442554  Supplementary Materials/Videos/Video S3 - Moderate B lines.mp4
- diagnostics-1442554  Supplementary Materials/Videos/Video S4 - Severe B lines.mp4
- diagnostics-1442554  Supplementary Materials/Videos/Video S5 - Heterogeneous B lines.mp4
